# Supplementary material for: Connecting the pieces: Using ORCIDs to improve research impact and repositories
Source: F1000Res. 2015 Jul 7;4:195. [Version 1] doi: 10.12688/f1000research.6502.1 (PMC4654437; doi:10.12688/f1000research.6502.1)
Supplement: Unique repository materials citations — Source: Google Scholar, Tools: publish or perish http://www.harzing.com/pop_win.htm, Coverage: until May 3, 2005 [ Baessa et al., 2015]. [file f1000research-4-6978-s0000.tgz]

Archive with 1 entries (1 files):
- ead5b63e-f7f2-4022-bec1-ad589dc96eab_unique_repository_materials_citation_-_figure_1.xlsx
