# Supplementary material for: Connecting the pieces: Using ORCIDs to improve research impact and repositories
Source: F1000Res. 2015 Jul 7;4:195. [Version 1] doi: 10.12688/f1000research.6502.1 (PMC4654437; doi:10.12688/f1000research.6502.1)
Supplement: Unique repository materials citations — Source: Google Scholar, Tools: publish or perish http://www.harzing.com/pop_win.htm, Coverage: until May 3, 2005 [ Baessa et al., 2015]. [file f1000research-4-6978-s0000.tgz › ead5b63e-f7f2-4022-bec1-ad589dc96eab_unique_repository_materials_citation_-_figure_1.xlsx]

## Sheet: Sheet1
Cites	Authors	Title	Year	Type	Publisher	ArticleURL	CitesURL	GSRank	QueryDate
6	M Luna	Nonlinear wave propagation and solitary wave formation in two-dimensional heterogeneous media	2011	Thesis	repository.kaust.edu.sa	http://repository.kaust.edu.sa/kaust/handle/10754/209415	http://scholar.google.com/scholar?cites=14597163493250047963&as_sdt=2005&sciodt=0,5&hl=en&num=20	3	2015-05-03
5	P Kalnis, K Awara, H Jamjoom, Z Khayyat	Mizan: Optimizing graph mining in large parallel systems	2012	Technical Report	archive.kaust.edu.sa	http://archive.kaust.edu.sa/kaust/handle/10754/217609	http://scholar.google.com/scholar?cites=2737638813190695471&as_sdt=2005&sciodt=0,5&hl=en&num=20	2	2015-05-03
4	IS Ansari, MS Alouini, F Yilmaz	A unified performance analysis of free-space optical links over Gamma-Gamma turbulence channels with pointing errors	2013	Conference Papers	repository.kaust.edu.sa	http://repository.kaust.edu.sa/kaust/handle/10754/305353	http://scholar.google.com/scholar?cites=16050879088800444824&as_sdt=2005&sciodt=0,5&hl=en&num=20	6	2015-05-03
3	ME Saeedy, P Kalnis	GraMi: generalized frequent pattern mining in a single large graph	2011	Technical Report	repository.kaust.edu.sa	http://repository.kaust.edu.sa/kaust/handle/10754/189749	http://scholar.google.com/scholar?cites=11556225714985748255&as_sdt=2005&sciodt=0,5&hl=en&num=20	5	2015-05-03
3	A Negara	Simulation of CO2 Injection in Porous Media with Structural Deformation Effect	2011	Thesis	repository.kaust.edu.sa	http://repository.kaust.edu.sa/kaust/handle/10754/205791	http://scholar.google.com/scholar?cites=11053576810808651055&as_sdt=2005&sciodt=0,5&hl=en&num=20	13	2015-05-03
2	M Felemban	Optimal Node Placement in Underwater Acoustic Sensor Network	2011	Thesis	repository.kaust.edu.sa	http://repository.kaust.edu.sa/kaust/handle/10754/209373	http://scholar.google.com/scholar?cites=16608902150834933985&as_sdt=2005&sciodt=0,5&hl=en&num=20	11	2015-05-03
2	Q Li	Application of Forward Osmosis Membrane in a Sequential Batch Reactor for Water Reuse	2011	Thesis	repository.kaust.edu.sa	http://repository.kaust.edu.sa/kaust/handle/10754/209393	http://scholar.google.com/scholar?cites=6295844539758906807&as_sdt=2005&sciodt=0,5&hl=en&num=20	12	2015-05-03
1	XZ Niu	Investigating photosensitized properties of natural organic matter and effluent organic matter	2013	Thesis	archive.kaust.edu.sa	http://archive.kaust.edu.sa/kaust/handle/10754/292326	http://scholar.google.com/scholar?cites=5011989696563228219&as_sdt=2005&sciodt=0,5&hl=en&num=20	6	2015-05-03
1	C Jiang, C Tang, M Tomicic, J Wallner, H Pottmann	Interactive Modeling of Architectural Freeform Structures–Combining Geometry with Fabrication and Statics	2014	Conference Papers	archive.kaust.edu.sa	http://archive.kaust.edu.sa/kaust/handle/10754/331933	http://scholar.google.com/scholar?cites=3400254527179794180&as_sdt=2005&sciodt=0,5&hl=en&num=20	7	2015-05-03
1	W Li	Study of Diurnal Cycle Variability of Planetary Boundary Layer Characteristics over the Red Sea and Arabian Peninsula	2012	Thesis	archive.kaust.edu.sa	http://archive.kaust.edu.sa/kaust/handle/10754/237231	http://scholar.google.com/scholar?cites=12720887255793602250&as_sdt=2005&sciodt=0,5&hl=en&num=20	8	2015-05-03
1	NY Alaslai	Gas Sorption, Diffusion and Permeation in a Polymer of Intrinsic Microporosity (PIM-7)	2013	Thesis	archive.kaust.edu.sa	http://archive.kaust.edu.sa/kaust/handle/10754/293348	http://scholar.google.com/scholar?cites=369128583835741281&as_sdt=2005&sciodt=0,5&hl=en&num=20	9	2015-05-03
1	E Padron Regalado	Molecular Epidemiology of Viral Gastroenteritis in Hajj pilgrimage	2014	Thesis	archive.kaust.edu.sa	http://archive.kaust.edu.sa/kaust/handle/10754/316701	http://scholar.google.com/scholar?cites=2990936584538071145&as_sdt=2005&sciodt=0,5&hl=en&num=20	21	2015-05-03
1	CD Braun	Movement Ecology of the Reef Manta Ray Manta alfredi in the Eastern Red Sea	2013	Thesis	archive.kaust.edu.sa	http://archive.kaust.edu.sa/kaust/handle/10754/296217	http://scholar.google.com/scholar?cites=16138994941455449566&as_sdt=2005&sciodt=0,5&hl=en&num=20	28	2015-05-03
1	H Abuzaid	An LTCC Based Compact SIW Antenna Array Feed Network for a Passive Imaging Radiometer	2013	Thesis	archive.kaust.edu.sa	http://archive.kaust.edu.sa/kaust/handle/10754/268852	http://scholar.google.com/scholar?cites=4749946742379817614&as_sdt=2005&sciodt=0,5&hl=en&num=20	53	2015-05-03
1	B Janjua, G Jabbour	Broadband back grating design for thin film solar cells	2013	Conference Papers	archive.kaust.edu.sa	http://archive.kaust.edu.sa/kaust/handle/10754/312390	http://scholar.google.com/scholar?cites=16760236747330934384&as_sdt=2005&sciodt=0,5&hl=en&num=20	118	2015-05-03
1	S Ahmed, MS Alouini, S Jardak	Low complexity MIMO-radar parameter estimation without applying adaptive techniques by exploiting 2D-FFT	2013	Conference Papers	archive.kaust.edu.sa	http://archive.kaust.edu.sa/kaust/handle/10754/305796	http://scholar.google.com/scholar?cites=17859102536875146685&as_sdt=2005&sciodt=0,5&hl=en&num=20	132	2015-05-03
1	A Dehwah	Feasibility of Gallery Intake Systems for Seawater Reverse Osmosis Facilities along the Northern Red Sea Coast of Saudi Arabia	2012	Thesis	repository.kaust.edu.sa	http://repository.kaust.edu.sa/kaust/handle/10754/215929	http://scholar.google.com/scholar?cites=8880354650389079264&as_sdt=2005&sciodt=0,5&hl=en&num=20	14	2015-05-03
1	AM Ahmad	Accelerating Scientific Applications using High Performance Dense and Sparse Linear Algebra Kernels on GPUs	2015	Dissertations	repository.kaust.edu.sa	http://repository.kaust.edu.sa/kaust/handle/10754/346955	http://scholar.google.com/scholar?cites=6654514843686280567&as_sdt=2005&sciodt=0,5&hl=en&num=20	15	2015-05-03
1	SB Inayat	Nano-micro materials enabled thermoelectricity from window glasses	2012	Dissertations	repository.kaust.edu.sa	http://repository.kaust.edu.sa/kaust/handle/10754/270852	http://scholar.google.com/scholar?cites=17710141442810999038&as_sdt=2005&sciodt=0,5&hl=en&num=20	16	2015-05-03
1	GEDF Amin	Respiratory Information Extraction from Electrocardiogram Signals	2010	Thesis	repository.kaust.edu.sa	http://repository.kaust.edu.sa/kaust/handle/10754/133969	http://scholar.google.com/scholar?cites=17812046019118083515&as_sdt=2005&sciodt=0,5&hl=en&num=20	17	2015-05-03
1	I Mughal	Experimental measurement of diffusive extinction depth and soil moisture gradients in southwestern saudi arabian dune sand	2013	Thesis	repository.kaust.edu.sa	http://repository.kaust.edu.sa/kaust/handle/10754/292461	http://scholar.google.com/scholar?cites=9565099973592598876&as_sdt=2005&sciodt=0,5&hl=en&num=20	18	2015-05-03
1	C Yang	Isolation, Phylogenetic Analysis and Antibiotic Activity Screening of Red Sea Sponge-Associated Actinobacteria	2013	Thesis	repository.kaust.edu.sa	http://repository.kaust.edu.sa/kaust/handle/10754/293817	http://scholar.google.com/scholar?cites=9735399821350839650&as_sdt=2005&sciodt=0,5&hl=en&num=20	23	2015-05-03
1	W Wen, J Wu, R Kodzius	Apparatus, System and Method for Fast Detection of Genetic Information by PCR in an Interchangeable Chip	2011	Patent	repository.kaust.edu.sa	http://repository.kaust.edu.sa/kaust/handle/10754/304710	http://scholar.google.com/scholar?cites=13458355573606441654&as_sdt=2005&sciodt=0,5&hl=en&num=20	24	2015-05-03
1	Y Yu	The Role of Systems Librarian for Establishing and Developing A New Academic and Research Library	2011	Conference Papers	repository.kaust.edu.sa		http://scholar.google.com/scholar?cites=447163655617570152&as_sdt=2005&sciodt=0,5&hl=en&num=20	27	2015-05-03
1	N DesRosiers	Growth and maturation of Plectropomus spp. in the Saudi Arabian Red Sea	2011	Thesis	repository.kaust.edu.sa	http://repository.kaust.edu.sa/kaust/handle/10754/209394	http://scholar.google.com/scholar?cites=18288948009472499384&as_sdt=2005&sciodt=0,5&hl=en&num=20	28	2015-05-03
1	P Zhan	Sea surface height variability and Eddy statistical properties in the Red Sea	2013	Thesis	repository.kaust.edu.sa	http://repository.kaust.edu.sa/kaust/handle/10754/293322	http://scholar.google.com/scholar?cites=1362220869621565044&as_sdt=2005&sciodt=0,5&hl=en&num=20	29	2015-05-03
1	AI Ragab	Genetic variability of the whitefly Bemisia tabaci and its secondary endosymbionts in the Arabian Peninsula	2013	Thesis	repository.kaust.edu.sa	http://repository.kaust.edu.sa/kaust/handle/10754/293011	http://scholar.google.com/scholar?cites=4904254070701938810&as_sdt=2005&sciodt=0,5&hl=en&num=20	30	2015-05-03
1	C Ha	Ozonation and/or Coagulation-Ceramic Membrane Hybrid for Filtration of Impaired-Quality Source Waters	2013	Dissertations	repository.kaust.edu.sa	http://repository.kaust.edu.sa/kaust/handle/10754/302778	http://scholar.google.com/scholar?cites=2754106332380983434&as_sdt=2005&sciodt=0,5&hl=en&num=20	44	2015-05-03
1	JL Spaet	Integrating Fisheries Dependent and Independent Approaches to assess Fisheries, Abundance, Diversity, Distribution and Genetic Connectivity of Red Sea …	2014	Dissertations	repository.kaust.edu.sa	http://repository.kaust.edu.sa/kaust/handle/10754/320296	http://scholar.google.com/scholar?cites=5970936047579403326&as_sdt=2005&sciodt=0,5&hl=en&num=20	76	2015-05-03
1	CF Shih	Towards Regional Impact and Global Excellence	2011	Presentation	repository.kaust.edu.sa		http://scholar.google.com/scholar?cites=17165473770214697109&as_sdt=2005&sciodt=0,5&hl=en&num=20	189	2015-05-03
1	MA Saleh	Electro-Mechanical Coupling of Indium Tin Oxide Coated Polyethylene Terephthalate ITO/PET for Flexible Solar Cells	2013	Thesis	repository.kaust.edu.sa	http://repository.kaust.edu.sa/kaust/handle/10754/292305	http://scholar.google.com/scholar?cites=6887180404627489893&as_sdt=2005&sciodt=0,5&hl=en&num=20	200	2015-05-03

## Sheet: Sheet2
Conference Papers	8
Dissertations	4
Patent	1
Presentation	1
Technical Report	8
Thesis	27
