# Supplementary material for: Connecting the pieces: Using ORCIDs to improve research impact and repositories
Source: F1000Res. 2015 Jul 7;4:195. [Version 1] doi: 10.12688/f1000research.6502.1 (PMC4654437; doi:10.12688/f1000research.6502.1)
Supplement: Bibliometric benchmarking of KAUST University compared to other similar institutions — Abbreviations: CALTECH; California Institute of Technology Carnegie Mellon; Carnegie Mellon University EPFL; Ecole polytechnique federale de Lausanne ETH Zurich; Eidgenessische Technische Hochschule Zurich GeorgiaTech; Georgia Institute of Technology Harvard; Harvard University HKUST; Hong Kong University of Science and Technology Istanbul Univ.; Istanbul University King Abdulaziz; King Abdulaziz University KAUST; King Abdullah University of Science and Technology KFUPM; King Fahd University of Petroleum and Minerals KAIST; Korea Advanced Institute of Science and Technology Lehigh Univ.; Lehigh University MIT; Massachusetts Institute of Technology NU Singapore; National University of Singapore Princeton; Princeton University Shanghai J. Univ.; Shanghai Jiao Tong University Texas A&M; Texas A&M University Berkeley; University of Berkeley Cambridge; University of Cambridge Copenhagen; University of Copenhagen Univ. of Tokyo; University of Tokyo [ Baessa et al., 2015] [file f1000research-4-6978-s0001.tgz]

Archive with 1 entries (1 files):
- abe9b073-cfa0-4867-bf9c-15f6a3c60192_KAUST_Benchmarking_2009-2013_figure_4.csv
